# Supplementary material for: Significant loss of mitochondrial diversity within the last century due to extinction of peripheral populations in eastern gorillas
Source: Sci Rep. 2018 Apr 25;8:6551. doi: 10.1038/s41598-018-24497-7 (PMC5917027; doi:10.1038/s41598-018-24497-7)
Supplement: Supplementary file 2 — Supplementary tables [file 41598_2018_24497_MOESM2_ESM.xlsx]

## Sheet: S1
			Table S1. Sample statistics
Museum catalog number	Individual ID	Sample collecting location	Species	Sample type	Sample collection year	Sample origin	Sample coordinates	Shotgun reads (after duplicate removal)	Capture reads (after duplicate removal)	mtDNA coverage	Fraction of mtDNA covered by at least 3 reads	estimated human contamination (%)	mtDNA haplotype
RMCA_996	GBG_10	RMCA	Gbg	finger tip	1912	Baraka Sibatwa forest	-4.06, 29.06	8173670	NA	26.5067	1	1.281	HT_GBG_7
RMCA_997	GBG_11	RMCA	Gbg	Ear cartilage	1912	Baraka Sibatwa forest	-4.06, 29.06	6812935	NA	40.1345	0.999	0.651	HT_GBG_7
RMCA_6142	GBG_12	RMCA	Gbg	Finger tip	1922	Kilimamensa	-1, 29.1	NA	536899	18.6411	0.977	0.884	HT_GBG_5
RMCA_999	GBG_13	RMCA	Gbg	Finger tip	1912	Baraka Sibatwa forest	-4.06, 29.06	2112823	NA	12.3321	0.996	0.336	HT_GBG_8
RMCA_995	GBG_14	RMCA	Gbg	Ear cartilage	1912	Baraka Sibatwa forest	-4.06, 29.06	NA	3236747	162.181	1	0.8225	HT_GBG_5
RMCA_8187	GBG_17	RMCA	Gbg	Finger tip	1925	Lubongo	-0.38, 29.08	4566302	10345713	965.54	1	0.275	HT_GBG_3
RMCA_27840	GBG_18	RMCA	Gbg	Ear cartilage	1959	Chamaka	-1.4, 27.3	3537411	NA	16.6045	0.999	0.277	HT_GBG_5
RMCA_1002	GBG_19	RMCA	Gbg	Skin from behind	1912	Baraka Sibatwa forest	-4.06, 29.06	NA	2573327	218.621	1	0.77	HT_GBG_5
RMCA_86.044-M-0009	GBG_2	RMCA	Gbg	Cementum	1986	Mungele	-1.03, 27.1	NA	176231	113.489	1	1.6855	HT_GBG_6
RMCA_998	GBG_20	RMCA	Gbg	Ear cartilage	1912	Baraka Sibatwa forest	-4.06, 29.06	9150930	1581888	241.76	1	0.679	HT_GBG_10
RMCA_834	GBG_21	RMCA	Gbg	Ear cartilage	1910	Baraka Sibatwa forest	-4.06, 29.06	13676994	NA	63.0467	1	0.991	HT_GBG_7
RMCA_994	GBG_22	RMCA	Gbg	Finger tip	1912	Baraka Sibatwa forest	-4.06, 29.06	8081029	1097836	213.349	1	0.5545	HT_GBG_7
RMCA_1000	GBG_23	RMCA	Gbg	Ear cartilage	1912	Baraka Sibatwa forest	-4.06, 29.06	NA	1070254	76.132	1	0.802	HT_GBG_5
RMCA_18739	GBG_24	RMCA	Gbg	Finger tip	1949	Lubero	-0.1, 29.14	7728509	336385	144.959	1	1.082	HT_GBG_3
RMCA_27839	GBG_25	RMCA	Gbg	Finger tip	1959	Chamaka	-1.4, 27.3	34940214	NA	94.5963	1	0.668	HT_GBG_5
RMCA_881	GBG_26	RMCA	Gbg	Ear cartilage	1910	Baraka Sibatwa forest	-4.06, 29.06	4979504	NA	7.97903	0.903	0.606	HT_GBG_11
RMCA_804	GBG_29	RMCA	Gbg	Dentin	1910	Baraka Sibatwa forest	-4.06, 29.06	4545978	NA	49.8666	1	0.071	HT_GBG_7
RMCA_22761	GBG_3	RMCA	Gbg	Cementum	1955	Chibimbi Mitumba	-2.13, 28.51	10019	32714	13.5154	0.987	1.805	HT_GBG_5
RMCA_10151	GBG_30	RMCA	Gbg	Cementum	1930	Tshibinda forest	-2.19, 28.45	1835752	101952	163.311	1	1.0645	HT_GBG_6
RMCA_14769	GBG_31	RMCA	Gbg	Cementum	1938	Shabunda	-2.42, 27.2	NA	92573	164.409	1	1.2475	HT_GBG_2
RMCA_15354	GBG_32	RMCA	Gbg	Cementum	1939	Ibatsero	-0.06, 29.16	1230269	54126	155.196	1	0.81	HT_GBG_3
RMCA_18191	GBG_33	RMCA	Gbg	Dentin	1947	Wazimu	-2.42, 27.2	11551856	NA	310.999	1	0.035	HT_GBG_1
RMCA_22763	GBG_34	RMCA	Gbg	Dentin	1955	Shabunda	-2.42, 27.2	NA	621534	67.8897	1	0.9575	HT_GBG_4
RMCA_27755	GBG_35	RMCA	Gbg	Whole root	1959	Itebero Utu	-1.42, 28.07	1830131	30029	28.9822	1	0.5685	HT_GBG_4
RMCA_29102	GBG_36	RMCA	Gbg	Whole root	1960	Utu	-1.45, 27.58	1192332	250429	66.909	1	1.652	HT_GBG_6
RMCA_31133	GBG_37	RMCA	Gbg	Dentin	1962	Lulingu	-2.2, 27.36	NA	2217400	82.2963	1	1.634	HT_GBG_5
RBINS_39821	GBG_38	RBINS	Gbg	Dentin	1976	Lubutu Kalima	-2.34, 26.37	NA	179825	52.0523	1	1.889	HT_GBG_5
RMCA_86.044-M-0007	GBG_39	RMCA	Gbg	Dentin	1986	Mungele	-1.03, 27.1	1961926	75076	153.961	1	1.1215	HT_GBG_6
RMCA_27108	GBG_4	RMCA	Gbg	Cementum	1958	Saulia	-1.32, 26.43	NA	1377503	159.228	1	1.5245	HT_GBG_5
RMCA_86.044-M-0021	GBG_40	RMCA	Gbg	Whole root	1986	Kabangola	-1.29, 27.02	NA	326350	191.823	1	1.05	HT_GBG_12
RMCA_808	GBG_43	RMCA	Gbg	Whole root	1910	Baraka Sibatwa forest	-4.06, 29.06	NA	703863	152.753	1	0.813	HT_GBG_8
RMCA_11724	GBG_44	RMCA	Gbg	Whole root	1932	Lubero	-0.1, 29.14	2902432	3242	4.32418	0.733	0.9715	HT_GBG_unk.
RMCA_14768	GBG_45	RMCA	Gbg	Whole root	1938	Shabunda	-2.42, 27.2	NA	219255	107.802	1	1.206	HT_GBG_5
RMCA_15355	GBG_46	RMCA	Gbg	Dentin	1939	Ibatsero	-0.06, 29.16	773953	447010	443.439	1	1.4755	HT_GBG_3
RMCA_20085	GBG_47	RMCA	Gbg	Dentin	1950	Butembo	0.09, 29.17	15402680	207469	223.16	1	0.901	HT_GBG_6
RMCA_24001	GBG_48	RMCA	Gbg	Whole root	1956	Kima	-1.26, 26.43	NA	284096	344.866	1	1.192	HT_GBG_6
RMCA_27756	GBG_49	RMCA	Gbg	Dentin	1959	Itebero Utu	-1.42, 28.07	1392811	236411	329.181	1	1.4035	HT_GBG_6
RMCA_29318	GBG_50	RMCA	Gbg	Whole root	1961	Lulingu	-2.2, 27.36	10741718	353656	734.013	1	0.899	HT_GBG_6
RMCA_34476	GBG_51	RMCA	Gbg	Dentin	1967	Kabare	-2.29, 28.48	8431241	248777	222.51	1	1.7175	HT_GBG_7
RBINS_39820	GBG_52	RBINS	Gbg	Dentin	1976	Lubutu Kalima	-2.34, 26.37	NA	127672	120.729	1	0.7695	HT_GBG_14
RMCA_86.044-M-0014	GBG_53	RMCA	Gbg	Dentin	1986	Kasese	-1.38, 27.07	NA	511774	98.8566	1	1.146	HT_GBG_4
RMCA_86.044-M-0022	GBG_54	RMCA	Gbg	Whole root	1986	Kibireketa	-1.38, 27.13	NA	547481	101.082	1	1.486	HT_GBG_5
RMCA_809	GBG_57	RMCA	Gbg	Whole root	1910	Baraka Sibatwa forest	-4.06, 29.06	NA	259770	253.517	1	0.8705	HT_GBG_15
RMCA_12285	GBG_58	RMCA	Gbg	Whole root	1934	Babembi	-2.3, 28.5	5514500	174835	37.0594	1	1.186	HT_GBG_7
RMCA_14305	GBG_59	RMCA	Gbg	Whole root	1938	Elila	-3.3, 28.3	NA	124945	145.295	1	0.332	HT_GBG_7
RMCA_15573	GBG_60	RMCA	Gbg	Whole root	1939	Bibugwa	-2.4, 28.15	1547950	69953	71.6198	1	1.0245	HT_GBG_6
RMCA_21534	GBG_61	RMCA	Gbg	Whole root	1950	Lubero	-0.1, 29.14	3287445	1638355	735.075	1	0.555	HT_GBG_7
RMCA_23958	GBG_62	RMCA	Gbg	Whole root	1956	Biega mt	-2.23, 28.41	1275912	568523	686.039	1	1.315	HT_GBG_6
RMCA_27759	GBG_63	RMCA	Gbg	Dentin	1959	Kato	-2.21, 27.38	6154690	273461	71.2785	1	1.817	HT_GBG_5
RMCA_29317	GBG_64	RMCA	Gbg	Dentin	1961	Lulingu	-2.2, 27.36	NA	14054	8.38555	0.959	1.2905	HT_GBG_16
RBINS_39819	GBG_65	RBINS	Gbg	Whole root	1976	Lubutu Kalima	-2.34, 26.37	NA	210952	112.231	1	0.8305	HT_GBG_5
RBINS_39818	GBG_66	RBINS	Gbg	Whole root	1976	Lubutu Kalima	-2.34, 26.37	NA	21686	29.7925	1	0.9185	HT_GBG_17
RMCA_86.044-M-0013	GBG_67	RMCA	Gbg	Dentin	1986	Kasese	-1.38, 27.07	NA	23888	21.2526	1	1.3	HT_GBG_6
RMCA_86.044-M-0025	GBG_68	RMCA	Gbg	Dentin	1986	Katchokolo	-1.42, 26.52	NA	45068	48.854	1	1.2225	HT_GBG_5
RMCA_9424	GBG_71	RMCA	Gbg	Dentin	1928	Shabunda	-2.42, 27.2	NA	1151662	975.8	1	0.7005	HT_GBG_7
RMCA_14770	GBG_72	RMCA	Gbg	Dentin	1938	Shabunda	-2.42, 27.2	NA	194218	7.1907	0.907	2.044	HT_GBG_18
RMCA_15356	GBG_73	RMCA	Gbg	Dentin	1939	Ibatsero	-0.06, 29.16	7216379	32321	109.632	1	0.5	HT_GBG_19
RMCA_15574	GBG_74	RMCA	Gbg	Whole root	1939	Bibugwa	-2.4, 28.15	1217879	1338080	331.857	1	1.779	HT_GBG_6
RMCA_21535	GBG_75	RMCA	Gbg	Whole root	1950	Lubero	-0.1, 29.14	1685000	964244	351.421	1	1.901	HT_GBG_1
RMCA_27495	GBG_76	RMCA	Gbg	Dentin	1958	Shabunda	-2.42, 27.2	4154725	840362	258.091	1	1.116	HT_GBG_5
RMCA_29100	GBG_77	RMCA	Gbg	Dentin	1960	Utu	-1.45, 27.58	1267896	85499	69.827	1	1.2105	HT_GBG_5
RMCA_31131	GBG_78	RMCA	Gbg	Dentin	1962	Lulingu	-2.2, 27.36	4686490	NA	67.6432	1	0.041	HT_GBG_5
RBINS_39812	GBG_79	RBINS	Gbg	Dentin	1976	Lubutu Kalima	-2.34, 26.37	2198226	18168	24.1403	1	0.8505	HT_GBG_4
RMCA_1001	GBG_8	RMCA	Gbg	Ear cartilage	1912	Baraka Sibatwa forest	-4.06, 29.06	NA	1592548	200.176	1	0.6625	HT_GBG_5
RBINS_39814	GBG_80	RBINS	Gbg	Dentin	1976	Lubutu Kalima	-2.34, 26.37	2168196	15231	7.71563	0.957	0.6985	HT_GBG_20
RMCA_86.044-M-0008	GBG_81	RMCA	Gbg	Whole root	1986	Mungele	-1.03, 27.1	NA	169375	91.7885	1	1.8625	HT_GBG_6
RMCA_86.044-M-0016	GBG_82	RMCA	Gbg	Dentin	1986	Kasese	-1.38, 27.07	NA	89355	58.624	1	1.794	HT_GBG_5
RMCA_86.044-M-0006	GBG_83	RMCA	Gbg	Dentin	1986	Mungele	-1.03, 27.1	NA	515067	246.341	1	1.2765	HT_GBG_6
RMCA_15291	GBG_9	RMCA	Gbg	Ear cartilage	1939	Lubero	-0.1, 29.14	NA	1140781	88.7435	1	0.758	HT_GBG_5
x	KB_Chi_1	Kahuzi_Biega	Gbg	Fecal	2014	Kahuzi_Biega	-2.063, 28.727	NA	206654	130.404	1	0.2445	HT_GBG_6
x	KB_Chi_10	Kahuzi_Biega	Gbg	Fecal	2014	Kahuzi_Biega	-2.063, 28.727	NA	2525610	172.408	1	1.304	HT_GBG_7
x	KB_Chi_11	Kahuzi_Biega	Gbg	Fecal	2014	Kahuzi_Biega	-2.063, 28.727	NA	529108	90.1119	1	0.498	HT_GBG_6
x	KB_Chi_15*	Kahuzi_Biega	Gbg	Fecal	2014	Kahuzi_Biega	-2.063, 28.727	NA	1387840	360.867	1	0.2565	HT_GBG_6
x	KB_Chi_17	Kahuzi_Biega	Gbg	Fecal	2014	Kahuzi_Biega	-2.063, 28.727	NA	402858	108.375	1	0.5815	HT_GBG_6
x	KB_Chi_18	Kahuzi_Biega	Gbg	Fecal	2014	Kahuzi_Biega	-2.063, 28.727	NA	422390	70.9163	1	0.464	HT_GBG_5
x	KB_Chi_19	Kahuzi_Biega	Gbg	Fecal	2014	Kahuzi_Biega	-2.063, 28.727	NA	138500	60.7586	1	0.4715	HT_GBG_5
x	KB_Chi_2	Kahuzi_Biega	Gbg	Fecal	2014	Kahuzi_Biega	-2.063, 28.727	NA	7846	1.95663	0.287	0.7165	HT_GBG_unk.
x	KB_Chi_3	Kahuzi_Biega	Gbg	Fecal	2014	Kahuzi_Biega	-2.063, 28.727	NA	499270	11.3861	0.974	1.748	HT_GBG_5
x	KB_Chi_6	Kahuzi_Biega	Gbg	Fecal	2014	Kahuzi_Biega	-2.063, 28.727	NA	41644	36.2662	1	0.2945	HT_GBG_5
x	KB_Chi_7	Kahuzi_Biega	Gbg	Fecal	2014	Kahuzi_Biega	-2.063, 28.727	NA	157578	77.9942	1	0.2865	HT_GBG_5
x	KB_Chi_9	Kahuzi_Biega	Gbg	Fecal	2014	Kahuzi_Biega	-2.063, 28.727	NA	3810	0.234982	0.001	2.4265	HT_GBG_unk.
x	NB_2_1*	Nkuba_Biruwe	Gbg	Fecal	2014	Nkuba_Biruwe	-1.249, 27.410	NA	160095	166.319	1	0.1495	HT_GBG_23
x	NB_2_11	Nkuba_Biruwe	Gbg	Fecal	2014	Nkuba_Biruwe	-1.249, 27.410	NA	734908	428.845	1	0.2275	HT_GBG_5
x	NB_2_12*	Nkuba_Biruwe	Gbg	Fecal	2014	Nkuba_Biruwe	-1.249, 27.410	NA	459622	110.02	1	0.1615	HT_GBG_6
x	NB_2_13*	Nkuba_Biruwe	Gbg	Fecal	2014	Nkuba_Biruwe	-1.249, 27.410	NA	106783	71.6494	1	0.167	HT_GBG_6
x	NB_2_14*	Nkuba_Biruwe	Gbg	Fecal	2014	Nkuba_Biruwe	-1.249, 27.410	NA	184506	42.1939	1	0.2125	HT_GBG_5
x	NB_2_15*	Nkuba_Biruwe	Gbg	Fecal	2014	Nkuba_Biruwe	-1.249, 27.410	NA	154921	8.99916	0..663	0.3815	HT_GBG_unk.
x	NB_2_16	Nkuba_Biruwe	Gbg	Fecal	2014	Nkuba_Biruwe	-1.249, 27.410	NA	827700	27.615	0.999	1.6725	HT_GBG_6
x	NB_2_2*	Nkuba_Biruwe	Gbg	Fecal	2014	Nkuba_Biruwe	-1.249, 27.410	NA	102801	143.405	1	0.256	HT_GBG_5
x	NB_2_20*	Nkuba_Biruwe	Gbg	Fecal	2014	Nkuba_Biruwe	-1.249, 27.410	NA	977258	241.007	1	0.2325	HT_GBG_5
x	NB_2_26*	Nkuba_Biruwe	Gbg	Fecal	2014	Nkuba_Biruwe	-1.249, 27.410	NA	239669	177.264	1	0.194	HT_GBG_22
x	NB_2_28	Nkuba_Biruwe	Gbg	Fecal	2014	Nkuba_Biruwe	-1.249, 27.410	NA	82580	43.8092	1	0.271	HT_GBG_4
x	NB_2_3*	Nkuba_Biruwe	Gbg	Fecal	2014	Nkuba_Biruwe	-1.249, 27.410	NA	162445	145.528	1	0.2755	HT_GBG_4
x	NB_2_30	Nkuba_Biruwe	Gbg	Fecal	2014	Nkuba_Biruwe	-1.249, 27.410	NA	182822	7.1751	0.877	1.7105	HT_GBG_1
x	NB_2_31	Nkuba_Biruwe	Gbg	Fecal	2014	Nkuba_Biruwe	-1.249, 27.410	NA	154800	48.6893	1	0.5995	HT_GBG_6
x	NB_2_34	Nkuba_Biruwe	Gbg	Fecal	2014	Nkuba_Biruwe	-1.249, 27.410	NA	15018	48.8092	1	0.186	HT_GBG_4
x	NB_2_37	Nkuba_Biruwe	Gbg	Fecal	2014	Nkuba_Biruwe	-1.249, 27.410	NA	203938	6.2746	0.779	1.666	HT_GBG_21
x	NB_2_5	Nkuba_Biruwe	Gbg	Fecal	2014	Nkuba_Biruwe	-1.249, 27.410	NA	4927	0.733622	0.039	1.8465	HT_GBG_unk.
x	NB_2_6*	Nkuba_Biruwe	Gbg	Fecal	2014	Nkuba_Biruwe	-1.249, 27.410	NA	28489	5.02207	0.814	0.3435	HT_GBG_4
x	NB_2_7*	Nkuba_Biruwe	Gbg	Fecal	2014	Nkuba_Biruwe	-1.249, 27.410	NA	289767	271.705	1	0.225	HT_GBG_23
x	NB_2_8	Nkuba_Biruwe	Gbg	Fecal	2014	Nkuba_Biruwe	-1.249, 27.410	NA	1513627	59.8442	1	2.1155	HT_GBG_5
x	NB_2_9*	Nkuba_Biruwe	Gbg	Fecal	2014	Nkuba_Biruwe	-1.249, 27.410	NA	32249	10.1818	0.979	0.43	HT_GBG_5
SMNH_610941	MG_01	NRM	Gbb	Cementum	1921	Virunga national park, DRC	-1.398, 29.457	950325	NA	1.23026	0.139	0.535	HT_MG_unk.
SMNH_611540	MG_02	NRM	Gbb	Cementum	1913	Virunga national park, DRC	-1.398, 29.457	1314358	NA	9.33894	0.994	0.27	HT_MG_2
SMNH_611639	MG_03	NRM	Gbb	Cementum	1913	Virunga national park, DRC	-1.398, 29.457	1438383	NA	5.92491	0.928	0.34	HT_MG_2
SMNH_611930	MG_04	NRM	Gbb	Cementum	1914	Virunga national park, DRC	-1.398, 29.457	1409407	NA	2.12241	0.35	0.36	HT_MG_unk.
SMNH_612018	MG_05	NRM	Gbb	Cementum	1956	Virunga national park, DRC	-1.398, 29.457	3832753	NA	0.733299	0.046	1.295	HT_MG_unk.
SMNH_620431	MG_06	NRM	Gbb	Cementum	1921	Virunga national park, DRC	-1.398, 29.457	2958825	NA	11.1082	0.997	0.795	HT_MG_2
SMNH_620537	MG_07	NRM	Gbb	Cementum	1921	Virunga national park, DRC	-1.398, 29.457	13826051	NA	75.2365	1	0.945	HT_MG_2
SMNH_621229	MG_08	NRM	Gbb	Cementum	1921	Virunga national park, DRC	-1.398, 29.457	6544429	NA	19.4454	1	1.725	HT_MG_2
SMNH_621346	MG_09	NRM	Gbb	Cementum	1921	Virunga national park, DRC	-1.398, 29.457	743486	NA	7.8495	0.978	0.16	HT_MG_2
SMNH_621445	MG_10	NRM	Gbb	Cementum	1921	Virunga national park, DRC	-1.398, 29.457	32078743	NA	119.937	1	1.61	HT_MG_2
SMNH_630739	MG_11	NRM	Gbb	Cementum	1921	Virunga national park, DRC	-1.398, 29.457	1401498	NA	19.2175	1	0.545	HT_MG_2
SMNH_630840	MG_12	NRM	Gbb	Cementum	1921	Virunga national park, DRC	-1.398, 29.457	4150735	NA	10.5887	0.999	1.33	HT_MG_1
SMNH_631028	MG_13	NRM	Gbb	Cementum	1921	Virunga national park, DRC	-1.398, 29.457	3476360	NA	50.5183	1	0.695	HT_MG_2
SMNH_631030	MG_14	NRM	Gbb	Cementum	1921	Virunga national park, DRC	-1.398, 29.457	2618486	NA	10.8933	1	0.96	HT_MG_2
SMNH_631042	MG_15	NRM	Gbb	Cementum	1921	Virunga national park, DRC	-1.398, 29.457	2202240	NA	5.01398	0.884	1.88	HT_MG_unk.
SMNH_631143	MG_16	NRM	Gbb	Cementum	1921	Virunga national park, DRC	-1.398, 29.457	733763	NA	22.466	1	0.375	HT_MG_1
SMNH_631164	MG_17	NRM	Gbb	Cementum	1914	Virunga national park, DRC	-1.398, 29.457	2406160	NA	1.78075	1	1.67	HT_MG_3
SMNH_631244	MG_19	NRM	Gbb	Cementum	1921	Virunga national park, DRC	-1.398, 29.457	19329887	NA	97.6273	1	1.075	HT_MG_1
SMNH_640638	MG_20	NRM	Gbb	Cementum	1921	Virunga national park, DRC	-1.398, 29.457	5515654	NA	90.3325	1	0.31	HT_MG_2
SMNH_640638	MG_21	NRM	Gbb	Cementum	1921	Virunga national park, DRC	-1.398, 29.457	5206103	NA	34.8569	1	0.595	HT_MG_2
SMNH_641165	MG_22	NRM	Gbb	Cementum	1914	Virunga national park, DRC	-1.398, 29.457	2709585	NA	2.42963	0.428	2.16	HT_MG_unk.
SMNH_641166	MG_23	NRM	Gbb	Cementum	1914	Virunga national park, DRC	-1.398, 29.457	563443	NA	2.32904	0.785	0.68	HT_MG_4
*Data of multiple fecal samples from the same individual combined

## Sheet: S2
Table S2. Published gorilla mitochondrial genomes
Sample name	Species	Birth year	Geographic Origin	Origin of Data	Haplotype
Maisha	Gbb	2001	Virunga National Park, DRC	Xue et al.	HT_MG_1
Tuck	Gbb	1972	Rwanda (Titus group)	Xue et al.	HT_MG_1
Turimaso	Gbb	2003	Rwanda (Pablo group)	Xue et al.	HT_MG_1
Umurimo	Gbb	1989	Rwanda (Umubano group)	Xue et al.	HT_MG_1
Imfura	Gbb	2008	Rwanda (Pablo group)	Xue et al.	HT_MG_3
Kaboko	Gbb	2003	Virunga National Park, DRC	Xue et al.	HT_MG_1
Zirikana	Gbb	2007	Rwanda (Pablo group)	Xue et al.	HT_MG_1
Ishema	Gbb	2012	Rwanda (Pablo group)	Xue et al.	HT_MG_3
Dunia	Gbg	2004	Walikale, DRC	Xue et al.	HT_GBG_24
Itebero	Gbg	2002	Parc National de Kahuzi-Biega	Xue et al.	HT_GBG_5
Serufuli	Gbg	2002	Unknown (DRC)	Xue et al.	HT_GBG_27
Tumani	Gbg	2006	Walikale, DRC	Xue et al.	HT_GBG_6
Ntabwoba	Gbg	2000	Walikale, DRC	Xue et al.	HT_GBG_5
Kaisi	Gbg	>1990	DRC - Walikale region, Nord-Kivu	Prado-Martinez et al.	HT_GBG_26
Mkubwa	Gbg	>1990	DRC - Tulakwa, Northwest of Bukavu	Prado-Martinez et al.	HT_GBG_25
9749_Kowali	Ggg	N.R.	Captive born	Prado-Martinez et al.	HT_WLG_1
9750_Azizi	Ggg	N.R.	Captive born	Prado-Martinez et al.	HT_WLG_1
9751_Bulera	Ggg	N.R.	Captive born	Prado-Martinez et al.	HT_WLG_2
9752_Suzie	Ggg	N.R.	Wild born	Prado-Martinez et al.	HT_WLG_2
9753_Kokamo	Ggg	N.R.	Captive born	Prado-Martinez et al.	HT_WLG_8
A930_Sandra	Ggg	N.R.	Captive born	Prado-Martinez et al.	HT_WLG_9
A931_Banjo	Ggg	N.R.	Wild born	Prado-Martinez et al.	HT_WLG_10
A932_Mimi	Ggg	N.R.	Wild born	Prado-Martinez et al.	HT_WLG_3
A933_Dian	Ggg	N.R.	Captive born	Prado-Martinez et al.	HT_WLG_3
A934_Delphi	Ggg	N.R.	Wild born	Prado-Martinez et al.	HT_WLG_11
A936_Coco	Ggg	N.R.	Wild born	Prado-Martinez et al.	HT_WLG_12
A937_Kolo	Ggg	N.R.	Captive born	Prado-Martinez et al.	HT_WLG_13
A962_Amani	Ggg	N.R.	Captive born	Prado-Martinez et al.	HT_WLG_14
B642_Akiba_Beri	Ggg	N.R.	Wild born	Prado-Martinez et al.	HT_WLG_15
B643_Choomba	Ggg	N.R.	Wild born	Prado-Martinez et al.	HT_WLG_16
B644_Paki	Ggg	N.R.	Wild born	Prado-Martinez et al.	HT_WLG_4
B647_Anthal	Ggg	N.R.	Wild born	Prado-Martinez et al.	HT_WLG_3
B650_Katie	Ggg	N.R.	Wild born	Prado-Martinez et al.	HT_WLG_17
Bikira	Ggg	N.R.	Captive born	Captive born	HT_WLG_18
Floquet	Ggg	N.R.	wildborn	Scally et al. 2013	HT_WLG_19
Fritz	Ggg	N.R.	Wild born	Hallast et al. 2016	HT_WLG_20
Fubu	Ggg	N.R.	Captive born	Scally et al. 2013	HT_WLG_21
Guy	Ggg	N.R.	Wild born	Hallast et al. 2016	HT_WLG_5
Kaja	Ggg	N.R.	Captive born	Scally et al. 2013	HT_WLG_6
Kamilah	Ggg	N.R.	Captive born	Scally et al. 2012	HT_WLG_22
KB3782_Vila	Ggg	N.R.	Wild born	Prado-Martinez et al.	HT_WLG_23
KB3784_Dolly	Ggg	N.R.	Wild born	Prado-Martinez et al.	HT_WLG_24
KB4986_Katie	Ggg	N.R.	Wild born	Prado-Martinez et al.	HT_WLG_25
KB5792_Carolyn	Ggg	N.R.	Wild born	Prado-Martinez et al.	HT_WLG_7
KB5852_Helen	Ggg	N.R.	Wild born	Prado-Martinez et al.	HT_WLG_2
KB6039_Oko	Ggg	N.R.	Wild born	Prado-Martinez et al.	HT_WLG_4
KB7973_Porta	Ggg	N.R.	Wild born	Prado-Martinez et al.	HT_WLG_26
Kesho	Ggg	N.R.	Captive born	Scally et al. 2013	HT_WLG_27
Kwan	Ggg	N.R.	Captive born	Ventura et al. 2011	HT_WLG_28											4
Matadi	Ggg	N.R.	Captive born	Scally et al. 2013	HT_WLG_29
Mjukuu	Ggg	N.R.	Captive born	Scally et al. 2013	HT_WLG_6
Murphy	Ggg	N.R.	Captive born	Scally et al. 2013	HT_WLG_30
Nikumba	Ggg	N.R.	Wild born	Hallast et al. 2016	HT_WLG_7
Ruby	Ggg	N.R.	Captive born	Scally et al. 2013	HT_WLG_5
Tomoka	Ggg	N.R.	Captive born	Hallast et al. 2016	HT_WLG_7
X00108_Abe	Ggg	N.R.	Wild born	Prado-Martinez et al.	HT_WLG_31
X00109_Tzambo	Ggg	N.R.	Wild born	Prado-Martinez et al.	HT_WLG_7
Zaire	Ggg	N.R.	Captive born	Scally et al. 2013	HT_WLG_32
N.R.: Not relevant for this study

## Sheet: S3
Table S3. Estimates of human and gorilla mtDNA mutation rates
	mtDNA mutation rate estimate (SNP rate per site/year * 10-8)
Partition	Human (Soares et al. 2009 & Rieux et al. 2014)	Gorilla (median of the probability plots)
Whole mitogenome*	2.14	1.28
1st + 2nd codon	0.88	0.91
3th codon	1.9	2
DNA encoding RNA	0.82	0.85
DNA encoding tRNA	0.69	0.62
*The estimates for the human mutation rate include the hypervariable region, the fastest evolving region of the mitochondrial genome, whereas this region has been excluded in our analyses of the gorilla mitochondrial genome.

## Sheet: S4
Table S4. Genetic diversity statistics grouped by (sub)species and sample age (historical or modern).
Population	Sample size	Segregating sites	Haplotypes	Haplotype diversity (95% CI)	Average nucleotide differences between haplotypes (95% CI)	Nucleotide diversity (95% CI)	Tajimas D (p-value)
Western lowland (all)	43	251	32	0.983 (0.973 - 0.992)	66.10 (64.05 -68.15)	0.00428 (0.0030 - 0.0055)	0.4924 (0.753)
Grauer's (all)	117	37	27	0.815 (0.789 - 0.840)	1.60 (1.57 - 1.62)	0.000104 (0.000093 - 0.00013)	-2.3774 (<0.001)*
Grauer's (historical)	68	24	20	0.843 (0.813 - 0.873)	1.72 (1.67 - 1.77)	0.000111 (0.000086 - 0.00014)	-2.1475 (<0.001)*
Grauer's (modern)	36	12	11	0.772 (0.725 - 0.818)	1.34 (1.30 - 1.38)	0.000087 (0.000059 - 0.00011)	-1.8637 (0.012)*
Mountain (all)	26	4	5	0.635 (0.569 - 0.702)	0.78 (0.69 - 0.87)	0.000050 (0.000024 - 0.000076)	-0.66944 (0.39)
Mountain (historical)	18	3	4	0.450 (0.325 - 0.576)	0.56 (0.46 - 0.66)	0.000040 (0.000016 - 0.000064)	-0.94070 (0.14)
Mountain (modern)	8	2	2	0.429 (0.260 - 0.597)	0.857 (0.56 - 1.16)	0.000055 (0.000020 - 0.000089)	0.41421 (0.719)
* Significantly different from 0

## Sheet: S5
Table S5. Number of permutation tests confirming the observed statistics
Permutation test	Haplotype diversity	Nucleotide diversity
Mountainhistorical > Mountainmodern	1000/1000	98 / 1000
Grauer'shistorical > Grauer'smodern	967 / 1000	637 / 1000
Grauer'soutside_range > Grauer'sinside_range	891 / 1000	912 / 1000

## Sheet: S6
Table S6. Genetic diversity statistics for Grauer’s gorillas grouped by geographic region.
Population	Sample size	Segregating sites	Haplotypes	Haplotype diversity (95% CI)	Average nucleotide differences between haplotypes (95% CI)	Nucleotide diversity (95% CI)
Historical samples (outside current distribution range)	37	16	16	0.873 (0.86 - 0.886)	1.88 (1.83 - 1.93)	0.00012 (0.000088 - 0.00016)
Historical samples (from within current distribution range)	31	14	8	0.78 (0.765 - 0.794)	1.59 (1.53 - 1.65)	0.00010 (0.000083 - 0.00014)
Modern samples (all)	38	12	11	0.785 (0.770 - 0.799)	1.40 (1.36 - 1.44)	0.000090 (0.000062 - 0.00013)
Modern samples (Kahuzi-Biega)	10	3	3	0.618 (0.557 - 0.679)	0.87 (0.63 - 1.13)	0.00006 (0.000039 - 0.000089)
Modern samples (Nkuba)	19	5	6	0.772 (0.744 - 0.800)	1.16 (1.02 - 1.30)	0.00007 (0.000041 - 0.000097)

## Sheet: S7
Table S7. Estimates of female effective population size obtained from ABC-simulations
	Low 95%CI	Median	High 95%CI
Grauer’s gorilla
Present Nef	131	613	2835
Past Nef	658	952	1307
Mountain gorilla
Present Nef	10	390	2949
Past Nef	17	194	458
